# Supplementary material for: Erianin promotes endogenous neurogenesis in traumatic brain injury rats
Source: Sci Rep. 2024 Feb 19;14:4108. doi: 10.1038/s41598-023-50573-8 (PMC10876537; doi:10.1038/s41598-023-50573-8)
Supplement: Supplementary file 1 — Supplementary Information 1. [file 41598_2023_50573_MOESM1_ESM.xlsx]

## Sheet: pro-inflammatory microglial cel
1=sham
2=TBI
3=TBI+Erianin	Iba-1/INOS
1	0
1	0
1	0
1	0
1	0
1	0
2	14.92
2	11.36
2	15.25
2	13.97
2	12.99
2	15.97
3	6.49
3	6.69
3	3.58
3	5.3
3	4.72
3	3.61

## Sheet: western blot
1=sham	cortex				hippocampal tissue
2=TBI
3=TBI+Erianin	erk	p-erk	c-jun	p-c-jun	erk	p-erk	c-jun	p-c-jun
1	0.94	0.98	1.12	1.2	0.94	1.02	1.23	0.91
1	1.15	1.09	1.22	1.13	0.83	1.11	0.8	1.03
1	1.2	1.13	1.02	1.07	1.09	0.72	0.97	1.1
1	1.04	1.14	0.99	1.05	1.02	0.92	1.02	0.9
1	0.96	0.88	0.77	1.02	1.09	1.23	0.88	1.29
1	0.93	1.06	1.05	1.07	0.97	1.2	0.99	0.95
2	1.03	1.73	1.15	1.81	0.96	1.9	1.09	2.04
2	1.02	2.3	0.98	1.78	0.9	2.45	0.97	1.61
2	0.87	2.21	1.01	1.64	0.93	2.5	1.01	2.07
2	0.98	2.36	1.21	1.64	0.94	2.41	0.9	1.99
2	1.04	1.72	0.94	1.76	1.17	2	1.07	1.48
2	0.9	1.95	0.99	1.69	0.99	2.04	0.95	2.11
3	1.09	1.07	0.96	1.54	0.94	1.54	1.02	1.65
3	0.93	1.25	1.25	1.15	0.93	1.49	0.89	1.57
3	0.92	1.55	1.17	1.16	1.06	1.58	1.2	1.3
3	1.04	1.55	1.08	1.2	1.04	2.04	0.91	1.52
3	1.01	1.57	1	1.22	1.04	1.51	0.98	1.44
3	0.86	1.56	1.2	1.35	0.84	1.77	1.21	1.62

## Sheet: Morris water maze (MWM) tests
1=sham	escape latency	crossover number
2=TBI
3=TBI+Erianin
1	17.02	8
1	17	6
1	17.29	6
1	14.02	7
1	17.2	8
1	18.01	9
1	19.62	7
1	18.5	7
1	13.62	8
1	18.28	7
1	11.57	6
1	16.32	8
1	15.51	7
1	12.43	9
1	11.55	7
1	10.5	6
1	9.77	6
1	12.96	9
2	59.7	1
2	35.5	2
2	61.6	2
2	60.3	4
2	66	1
2	56.1	0
2	41.7	1
2	40.1	4
2	63.4	1
2	68.3	2
2	48.7	3
2	72.3	1
2	45.1	1
2	68.5	2
2	47.5	0
2	60	3
2	67.1	3
2	53.6	1
3	32.44	7
3	44.69	5
3	25.67	4
3	31.87	7
3	19.53	5
3	34.57	5
3	37.91	5
3	21.21	5
3	33.26	5
3	30.6	5
3	39.37	4
3	24.74	6
3	22.84	7
3	33.44	4
3	21.35	5
3	23.49	4
3	24.51	7
3	37.83	4

## Sheet: neuronal regeneration
1=sham	neun	DCX
2=TBI
3=TBI+Erianin
1	0	0.91
1	0	0.86
1	0	1.13
1	0	0.91
1	0	0.95
1	0	0.96
2	2.59	0.26
2	3.84	0.25
2	2.82	0.24
2	3.32	0.25
2	2.9	0.27
2	3.19	0.26
3	7.79	0.5
3	6.09	0.43
3	6.67	0.59
3	6.14	0.51
3	7.95	0.59
3	6.69	0.43

## Sheet: cells damage
1=sham	NEFL (pg/ml)					mtDNA		TUNEL
2=TBI
3=TBI+Erianin	1d	3d	7d	4d
1	108.57	79	102.6	122.74		0.97		0.72
1	111.95	99.51	106.63	102.78		1.02		0.72
1	97.07	125.52	105.24	109.19		1.11		0.86
1	119.62	116.82	103.75	99.88		1.1		0.9
1	138.92	101.16	104.4	105.16		0.91		0.87
1	100.42	110.7	120.61	126.8		0.92		0.9
2	426.58	906.01	1445.81	1061.69		0.65		9.43
2	371.31	901.4	1726.94	1006.82		0.58		7.39
2	474.07	781.84	1685.69	933.81		0.67		8.49
2	444.51	740.23	1790.66	980.73		0.65		8.9
2	359.3	844.13	1670.24	962.91		0.71		8.05
2	449.83	931.08	1555.13	1217.77		0.54		5.63
3	403.06	618.4	1020.79	570.4		0.88		3.76
3	434.17	608.25	986.28	641.48		0.86		3.51
3	312.31	573.19	963.45	557.15		0.67		3.3
3	394.62	499.99	1087.96	555.47		0.72		3.07
3	371.74	679.24	830.56	620.48		0.82		4.23
3	375.21	698.09	1229.3	579.64		0.89		4.44

## Sheet: inflammation
1=sham	TNF-a(ngl/L)				IL-10(ng/L)
2=TBI
3=TBI+Erianin	1d	3d	7d	4d	1d	3d	7d	4d
1	3.32	2.56	3.04	2.77	21.51	23.96	17.81	20.01
1	2.84	2.57	2.7	3.25	26.47	20.04	22.05	18.1
1	2.34	3.16	2.72	3.17	23.52	15.01	24.95	18.11
1	2.67	2.98	2.67	3.48	20.67	17.98	20.9	22.38
1	2.83	3.36	2.56	2.73	21.38	16.23	21.95	26.38
1	3.16	3.35	3.16	3.01	15.54	22.56	22.4	20.72
2	30.44	55.33	62.86	40.38	4.98	4.71	7.76	10.13
2	27.14	51.61	72.71	38.6	5.17	4.58	7.78	11.41
2	26.67	58.04	53.92	46.73	5.08	6.45	7.42	9.67
2	34.61	47.04	64.01	43.81	5.33	6.27	7.72	10.85
2	30.51	51.27	50.26	35.87	5.99	6.69	7.89	8.92
2	32.68	51.28	42.43	38.71	5.27	6.31	5.8	9.81
3	30.48	33.33	43.1	19.26	4.68	8.53	10.98	14.68
3	25.45	40.38	50.73	23.02	5.13	9.16	10.9	14.51
3	27.33	35.87	50.37	17.31	4.84	11.35	10.33	15.04
3	27.9	35.66	48.54	13.49	5.44	9.91	10.26	11.74
3	28.35	43.17	44.95	24.34	4.71	7.98	13.46	16.13
3	33.75	39.38	48.88	20.57	3.86	8.97	13.64	16.4

## Sheet: oxidative stress
1=sham	MDA(nmol/ml)				SOD(nmol/ml)
2=TBI
3=TBI+Erianin	1d	3d	7d	4d	1d	3d	7d	4d
1	16.11	17.38	19.69	15.65	139.4	143.37	161.52	172.08
1	18.28	16.76	20.6	17.63	134.4	147.09	155.95	159.86
1	17.36	18.06	17.85	18.58	155.62	175.18	160.16	168.97
1	19.6	16.44	18.19	12.6	164.75	166.02	185.16	135.22
1	15.25	19.58	17.24	18.76	145.33	157.69	156.49	140.59
1	18.69	18.13	17.46	19.51	157.61	194.73	131.79	181.55
2	121.6	69.54	67.63	63.59	61.46	68.18	68.28	76.38
2	111.33	79.56	79.34	65.43	59.26	54.87	78.99	70.1
2	111.64	81.89	70.09	75.22	66.49	48.66	62.73	69.31
2	124.2	75.88	75.72	64.2	64.75	64.88	74.92	75.15
2	103.8	71.64	84.33	65.06	65.6	66.82	72.08	74.97
2	118.45	71.67	80.2	64.06	69.54	70.82	64.57	78.72
3	108.57	44.73	36.54	35.75	66.19	96.82	96.37	117.32
3	111.74	48.42	43.87	47.77	61.94	116.25	118.55	116.9
3	127.48	48.43	43.91	38.52	55.37	97.4	123.14	117.11
3	144.28	47.46	48.82	39.18	72.16	65.13	120.88	130.16
3	113.42	45.99	37.06	41.45	62.03	99.2	118.7	136.3
3	117.11	49.55	39.51	35.56	63.89	96.05	101.51	120.55
